# Supplementary material for: IDH1-Associated Primary Glioblastoma in Young Adults Displays Differential Patterns of Tumour and Vascular Morphology
Source: PLoS One. 2013 Feb 22;8(2):e56328. doi: 10.1371/journal.pone.0056328 (PMC3579823; doi:10.1371/journal.pone.0056328)
Supplement: Table S1 — Full clinicopathological and molecular data for all samples analysed. Glioblastoma samples are listed along with outcome data, predominant cellular morphology and vascular features, as well as IDH1 and MGMT status. (TXT) [file pone.0056328.s001.txt]

RMH_No	Diagnosis	WHO_grade	GBM_histology	Sex	Age_years	Survival_days	Censor	Surgery	Treatment	IDH1	MGMT	Glomeruloid_structures	Arcades	Pallisading_necrosis	Pericyte_proliferation	CD31_vessels	CD105_vessels
RMH6619	Glioblastoma multiforme	IV	Oligodendroglial	Male	69.23	4	0	NA	NA	Negative	unmeth_MGMT	yes	no	None	yes	Moderate	Strong
RMH5718	Glioblastoma multiforme	IV	Fibrillary	Male	64.92	247	1	subtotal	NA	Negative	meth_MGMT	no	no	Pallisading_necrosis	no	Strong	Moderate
RMH6383	Glioblastoma multiforme	IV	Fibrillary	Female	62.91	26	0	subtotal	Nil	Negative	NA	yes	no	None	yes	Moderate	Moderate
RMH6700	Glioblastoma multiforme	IV	Sarcomatous	Male	47.67	342	1	subtotal	Chemoradiotherapy	Negative	unmeth_MGMT	yes	no	Pallisading_necrosis	yes	Moderate	Moderate
RMH6384	Glioblastoma multiforme	IV	Fibrillary	Female	57.17	508	1	total	Chemoradiotherapy	Negative	unmeth_MGMT	yes	no	Pallisading_necrosis	yes	Strong	Strong
RMH6385	Glioblastoma multiforme	IV	Fibrillary	Female	59.23	52	1	total	Nil	Negative	unmeth_MGMT	no	no	None	yes	Strong	Moderate
RMH5972	Glioblastoma multiforme	IV	Oligodendroglial	Female	44.1	632	1	subtotal	Chemoradiotherapy	Negative	unmeth_MGMT	no	no	Pallisading_necrosis	no	Moderate	Moderate
RMH5973	Glioblastoma multiforme	IV	Fibrillary	Female	60.28	387	1	subtotal	Chemoradiotherapy	Negative	unmeth_MGMT	no	no	Pallisading_necrosis	yes	Moderate	Strong
RMH5720	Glioblastoma multiforme	IV	Oligodendroglial	Male	51.42	4	1	subtotal	Nil	Negative	unmeth_MGMT	yes	no	Pallisading_necrosis	yes	Strong	Strong
RMH6620	Glioblastoma multiforme	IV	Fibrillary	Male	68.16	122	1	subtotal	NA	Negative	unmeth_MGMT	yes	no	Pallisading_necrosis	yes	Strong	Strong
RMH5974	Glioblastoma multiforme	IV	Fibrillary	Male	63.12	416	1	subtotal	Radiotherapy	Negative	unmeth_MGMT	no	no	None	yes	Strong	Strong
RMH6701	Glioblastoma multiforme	IV	Fibrillary	Female	71.81	264	0	subtotal	Radiotherapy	Negative	unmeth_MGMT	yes	no	Pallisading_necrosis	yes	Strong	Strong
RMH5721	Glioblastoma multiforme	IV	Fibrillary	Female	55.15	672	0	total	Chemoradiotherapy	Negative	unmeth_MGMT	yes	no	Pallisading_necrosis	yes	Strong	Strong
RMH5975	Glioblastoma multiforme	IV	Gemistocytic	Male	72.65	122	1	subtotal	Radiotherapy	Negative	unmeth_MGMT	yes	no	None	yes	Strong	Strong
RMH6937	Glioblastoma multiforme	IV	Giant cell	male	52.63	176	1	total	Chemoradiotherapy	Negative	unmeth_MGMT	yes	no	None	yes	Moderate	Moderate
RMH5976	Glioblastoma multiforme	IV	Gemistocytic	Female	58.78	757	1	subtotal	Chemoradiotherapy	Negative	unmeth_MGMT	no	no	Pallisading_necrosis	yes	Moderate	Moderate
RMH5723	Glioblastoma multiforme	IV	Small cell	Male	66.46	533	1	total	Chemoradiotherapy	Negative	unmeth_MGMT	yes	yes	None	yes	Strong	Strong
RMH5977	Glioblastoma multiforme	IV	Fibrillary	Male	58.34	173	1	subtotal	Radiotherapy	Negative	meth_MGMT	NA	NA	Pallisading_necrosis	NA	Strong	Moderate
RMH6622	Glioblastoma multiforme	IV	Giant cell	Female	56.76	114	1	subtotal	Radiotherapy	Negative	unmeth_MGMT	yes	no	Pallisading_necrosis	yes	Strong	Strong
RMH6623	Glioblastoma multiforme	IV	Oligodendroglial	male	51.92	690	1	subtotal	Radiotherapy	Negative	unmeth_MGMT	yes	no	Pallisading_necrosis	yes	Strong	Strong
RMH6702	Glioblastoma multiforme	IV	Fibrillary	Female	31.94	6	0	subtotal	Chemoradiotherapy	IDH1	unmeth_MGMT	yes	no	Pallisading_necrosis	yes	Strong	Strong
RMH5724	Glioblastoma multiforme	IV	Fibrillary	Female	53.34	565	1	subtotal	Chemoradiotherapy	Negative	unmeth_MGMT	yes	yes	Pallisading_necrosis	yes	Strong	Strong
RMH6386	Glioblastoma multiforme	IV	Sarcomatous	Male	59.64	1045	1	subtotal	Chemoradiotherapy	Negative	unmeth_MGMT	yes	no	Pallisading_necrosis	yes	Strong	Strong
RMH6940	Glioblastoma multiforme	IV	Oligodendroglial	Male	34.9	164	1	subtotal	Chemoradiotherapy	Negative	unmeth_MGMT	yes	no	Pallisading_necrosis	yes	Moderate	Moderate
RMH6387	Glioblastoma multiforme	IV	Fibrillary	Female	57.56	10	1	subtotal	Nil	Negative	unmeth_MGMT	no	no	Pallisading_necrosis	yes	Strong	Strong
RMH5978	Glioblastoma multiforme	IV	Oligodendroglial	Male	46.6	493	0	total	Chemoradiotherapy	Negative	unmeth_MGMT	yes	no	Pallisading_necrosis	yes	Strong	Moderate
RMH5979	Glioblastoma multiforme	IV	Fibrillary	Male	57.32	208	1	total	Nil	Negative	unmeth_MGMT	yes	no	Pallisading_necrosis	yes	Strong	Moderate
RMH5980	Glioblastoma multiforme	IV	Fibrillary	Male	47.09	288	0	subtotal	Chemoradiotherapy	Negative	unmeth_MGMT	yes	yes	Pallisading_necrosis	yes	Strong	Strong
RMH6943	Glioblastoma multiforme	IV	Fibrillary	Female	47.52	301	0	total	Chemoradiotherapy	Negative	unmeth_MGMT	no	yes	Pallisading_necrosis	yes	Strong	Strong
RMH6624	Glioblastoma multiforme	IV	Sarcomatous	Female	74.27	60	1	subtotal	Radiotherapy	Negative	unmeth_MGMT	no	no	Pallisading_necrosis	yes	Moderate	Moderate
RMH6626	Glioblastoma multiforme	IV	Fibrillary	Male	47.25	558	1	subtotal	Chemoradiotherapy	Negative	unmeth_MGMT	yes	yes	None	yes	Strong	Strong
RMH6944	Glioblastoma multiforme	IV	Small cell	Male	70.04	NA	NA	subtotal	NA	Negative	unmeth_MGMT	yes	no	Pallisading_necrosis	yes	Moderate	Strong
RMH6627	Glioblastoma multiforme	IV	Oligodendroglial	Female	68.81	1077	0	subtotal	Nil	Negative	meth_MGMT	yes	yes	None	yes	Strong	Strong
RMH6388	Glioblastoma multiforme	IV	Fibrillary	Male	55.91	20	1	subtotal	Nil	Negative	unmeth_MGMT	no	no	None	yes	Strong	Strong
RMH6389	Glioblastoma multiforme	IV	Fibrillary	Female	43.7	19	0	subtotal	Nil	Negative	unmeth_MGMT	yes	yes	Pallisading_necrosis	yes	Strong	Strong
RMH5982	Glioblastoma multiforme	IV	Oligodendroglial	Male	75.5	364	1	subtotal	Nil	Negative	unmeth_MGMT	yes	no	None	yes	Strong	Moderate
RMH6629	Glioblastoma multiforme	IV	Oligodendroglial	Female	51.99	275	1	subtotal	Chemoradiotherapy	Negative	meth_MGMT	yes	no	Pallisading_necrosis	yes	Moderate	Moderate
RMH5983	Glioblastoma multiforme	IV	Fibrillary	Male	48.79	403	1	subtotal	Radiotherapy	Negative	unmeth_MGMT	no	no	None	no	Moderate	Strong
RMH6342	Glioblastoma multiforme	IV	Small cell	Male	65.55	203	1	subtotal	Radiotherapy	Negative	unmeth_MGMT	no	no	Pallisading_necrosis	no	Strong	Moderate
RMH6391	Glioblastoma multiforme	IV	Fibrillary	Female	52.14	495	1	subtotal	Chemoradiotherapy	Negative	unmeth_MGMT	yes	no	Pallisading_necrosis	yes	Strong	Strong
RMH5984	Glioblastoma multiforme	IV	Small cell	Female	33.72	494	1	subtotal	Chemoradiotherapy	IDH1	meth_MGMT	yes	no	Pallisading_necrosis	yes	Strong	Strong
RMH6343	Glioblastoma multiforme	IV	Fibrillary	Female	59.88	307	1	subtotal	Radiotherapy	Negative	NA	yes	no	Pallisading_necrosis	yes	Strong	Strong
RMH6344	Glioblastoma multiforme	IV	Fibrillary	Female	69.16	81	1	subtotal	Nil	Negative	NA	yes	no	None	yes	Strong	Strong
RMH5725	Glioblastoma multiforme	IV	Fibrillary	Female	54.47	246	1	subtotal	Radiotherapy	Negative	meth_MGMT	no	yes	Pallisading_necrosis	yes	Strong	Strong
RMH6632	Glioblastoma multiforme	IV	Fibrillary	Female	71.06	118	1	subtotal	Radiotherapy	Negative	meth_MGMT	no	no	None	yes	Weak	Moderate
RMH5726	Glioblastoma multiforme	IV	Fibrillary	Male	61.49	312	1	subtotal	Chemoradiotherapy	Negative	unmeth_MGMT	yes	yes	None	yes	Strong	Strong
RMH6633	Glioblastoma multiforme	IV	Giant cell	Female	72.68	160	1	subtotal	Radiotherapy	Negative	meth_MGMT	no	no	None	no	NA	Moderate
RMH5985	Glioblastoma multiforme	IV	Fibrillary	Female	68.86	45	1	total	Nil	Negative	unmeth_MGMT	yes	yes	None	yes	Strong	Strong
RMH6862	Glioblastoma multiforme	IV	Sarcomatous	Male	67.45	71	1	total	Radiotherapy	Negative	meth_MGMT	yes	no	None	yes	Strong	Strong
RMH6635	Glioblastoma multiforme	IV	Fibrillary	Female	47.1	603	0	subtotal	Chemoradiotherapy	IDH1	unmeth_MGMT	yes	no	Pallisading_necrosis	yes	Moderate	Moderate
RMH6636	Glioblastoma multiforme	IV	Fibrillary	Female	65.22	146	1	subtotal	Radiotherapy	Negative	unmeth_MGMT	no	no	None	yes	Moderate	Moderate
RMH6392	Glioblastoma multiforme	IV	Fibrillary	Male	49.3	399	1	total	Chemoradiotherapy	Negative	unmeth_MGMT	yes	yes	Pallisading_necrosis	yes	Strong	Strong
RMH6864	Glioblastoma multiforme	IV	Oligodendroglial	male	60.18	NA	NA	subtotal	Nil	Negative	unmeth_MGMT	no	no	Pallisading_necrosis	no	Strong	Strong
RMH6393	Glioblastoma multiforme	IV	Fibrillary	Female	56.89	644	1	subtotal	Chemoradiotherapy	Negative	meth_MGMT	yes	no	None	yes	Strong	Strong
RMH6945	Glioblastoma multiforme	IV	Fibrillary	Male	78.59	280	1	subtotal	Radiotherapy	Negative	unmeth_MGMT	no	no	Pallisading_necrosis	yes	Strong	Strong
RMH6946	Glioblastoma multiforme	IV	Fibrillary	Male	51.86	4	0	subtotal	NA	Negative	unmeth_MGMT	no	no	Pallisading_necrosis	yes	Moderate	Moderate
RMH6348	Glioblastoma multiforme	IV	Fibrillary	Male	60.52	128	1	subtotal	NA	Negative	unmeth_MGMT	no	no	None	no	Moderate	Negative
RMH6947	Glioblastoma multiforme	IV	Giant cell	Male	66.06	287	0	subtotal	Chemoradiotherapy	Negative	unmeth_MGMT	no	no	None	no	Moderate	Moderate
RMH6865	Glioblastoma multiforme	IV	Fibrillary	Female	49.13	310	1	total	Chemoradiotherapy	Negative	NA	yes	no	Pallisading_necrosis	yes	Strong	Strong
RMH6637	Glioblastoma multiforme	IV	Fibrillary	Male	70.45	307	1	total	Radiotherapy	Negative	unmeth_MGMT	yes	yes	None	yes	Weak	Strong
RMH6349	Glioblastoma multiforme	IV	Sarcomatous	Male	45.27	172	1	total	NA	Negative	unmeth_MGMT	no	no	Pallisading_necrosis	yes	Moderate	Moderate
RMH6395	Glioblastoma multiforme	IV	Fibrillary	Female	51.46	276	1	subtotal	Radiotherapy	Negative	meth_MGMT	yes	no	Pallisading_necrosis	yes	Moderate	Strong
RMH6638	Glioblastoma multiforme	IV	Fibrillary	Male	58.34	650	1	subtotal	Chemoradiotherapy	Negative	meth_MGMT	no	no	None	yes	Strong	Strong
RMH6639	Glioblastoma multiforme	IV	Fibrillary	Male	79.12	101	1	subtotal	Radiotherapy	Negative	unmeth_MGMT	yes	yes	Pallisading_necrosis	yes	Strong	Strong
RMH6640	Glioblastoma multiforme	IV	Fibrillary	Female	62.13	949	0	total	Chemoradiotherapy	Negative	unmeth_MGMT	yes	no	Pallisading_necrosis	yes	Moderate	Strong
RMH6396	Glioblastoma multiforme	IV	Oligodendroglial	Female	66.63	162	1	subtotal	Nil	IDH1	meth_MGMT	no	no	Pallisading_necrosis	yes	Moderate	Moderate
RMH6350	Glioblastoma multiforme	IV	Fibrillary	Male	50.52	5	0	subtotal	NA	Negative	unmeth_MGMT	yes	no	Pallisading_necrosis	yes	Strong	Strong
RMH6949	Glioblastoma multiforme	IV	Fibrillary	Male	63.15	133	1	subtotal	Chemoradiotherapy	Negative	meth_MGMT	yes	yes	None	yes	Moderate	Moderate
RMH6351	Glioblastoma multiforme	IV	Gemistocytic	Male	59.19	34	0	subtotal	Nil	Negative	unmeth_MGMT	yes	no	None	yes	Strong	Strong
RMH6397	Glioblastoma multiforme	IV	Fibrillary	Male	54.38	227	1	total	Chemoradiotherapy	Negative	meth_MGMT	yes	yes	Pallisading_necrosis	yes	Strong	Strong
RMH6642	Glioblastoma multiforme	IV	Fibrillary	Female	79.08	9	1	subtotal	Nil	Negative	meth_MGMT	yes	yes	Pallisading_necrosis	yes	Strong	Strong
RMH6352	Glioblastoma multiforme	IV	Gemistocytic	Male	49.46	27	0	subtotal	Nil	Negative	unmeth_MGMT	no	no	None	no	Moderate	Strong
RMH6950	Glioblastoma multiforme	IV	Fibrillary	Male	64.21	267	0	total	Chemoradiotherapy	Negative	unmeth_MGMT	yes	no	Pallisading_necrosis	yes	Moderate	Moderate
RMH6866	Glioblastoma multiforme	IV	Small cell	Female	31.38	637	0	subtotal	Chemoradiotherapy	Negative	meth_MGMT	no	no	Pallisading_necrosis	no	Moderate	Moderate
RMH5989	Glioblastoma multiforme	IV	Fibrillary	Male	69.18	205	1	subtotal	Radiotherapy	Negative	unmeth_MGMT	NA	NA	Pallisading_necrosis	NA	Moderate	Moderate
RMH6868	Glioblastoma multiforme	IV	Fibrillary	Female	68.03	79	1	subtotal	Radiotherapy	Negative	NA	no	no	None	yes	Moderate	Moderate
RMH6644	Glioblastoma multiforme	IV	Oligodendroglial	Male	44.01	29	1	subtotal	Nil	IDH1	meth_MGMT	yes	no	Pallisading_necrosis	yes	Moderate	Moderate
RMH6354	Glioblastoma multiforme	IV	Oligodendroglial	Female	60.11	533	1	subtotal	Chemoradiotherapy	Negative	unmeth_MGMT	no	no	Pallisading_necrosis	yes	Strong	Strong
RMH6645	Glioblastoma multiforme	IV	Fibrillary	Female	52.15	2029	1	subtotal	Radiotherapy	Negative	meth_MGMT	no	no	Pallisading_necrosis	yes	Moderate	Strong
RMH5991	Glioblastoma multiforme	IV	Fibrillary	Male	69.11	191	1	subtotal	Radiotherapy	Negative	meth_MGMT	yes	no	Pallisading_necrosis	yes	Strong	Strong
RMH6646	Glioblastoma multiforme	IV	Oligodendroglial	Male	47.25	544	1	subtotal	Chemoradiotherapy	Negative	meth_MGMT	yes	no	Pallisading_necrosis	yes	Strong	Strong
RMH6869	Glioblastoma multiforme	IV	Small cell	Male	70.68	21	1	total	Nil	Negative	unmeth_MGMT	no	no	Pallisading_necrosis	yes	Moderate	Weak
RMH5993	Glioblastoma multiforme	IV	Oligodendroglial	Female	52.85	NA	NA	subtotal	NA	Negative	meth_MGMT	no	no	Pallisading_necrosis	no	Moderate	Moderate
RMH5994	Glioblastoma multiforme	IV	Fibrillary	Female	66.15	78	1	subtotal	Radiotherapy	Negative	unmeth_MGMT	yes	no	Pallisading_necrosis	no	Strong	Moderate
RMH6400	Glioblastoma multiforme	IV	Oligodendroglial	Male	49.87	392	1	subtotal	Chemoradiotherapy	Negative	meth_MGMT	yes	no	None	yes	Moderate	Strong
RMH5995	Glioblastoma multiforme	IV	Fibrillary	Male	77.73	48	1	subtotal	Nil	Negative	NA	yes	no	Pallisading_necrosis	yes	Strong	Strong
RMH6951	Glioblastoma multiforme	IV	Fibrillary	Female	58.62	221	0	total	Chemoradiotherapy	Negative	unmeth_MGMT	no	no	Pallisading_necrosis	yes	Strong	Moderate
RMH6355	Glioblastoma multiforme	IV	Oligodendroglial	Female	51.35	60	0	subtotal	Nil	Negative	meth_MGMT	yes	no	Pallisading_necrosis	yes	Strong	Strong
RMH5996	Glioblastoma multiforme	IV	Gemistocytic	Male	63.13	370	1	subtotal	Chemoradiotherapy	Negative	unmeth_MGMT	yes	no	Pallisading_necrosis	yes	Strong	Strong
RMH6647	Glioblastoma multiforme	IV	Oligodendroglial	Female	60.13	426	1	total	Chemoradiotherapy	Negative	meth_MGMT	yes	no	None	yes	Moderate	Moderate
RMH6648	Glioblastoma multiforme	IV	Fibrillary	Male	62.67	731	1	subtotal	NA	Negative	meth_MGMT	yes	no	None	yes	Strong	Strong
RMH6953	Glioblastoma multiforme	IV	Fibrillary	Female	63.09	96	1	total	Nil	Negative	meth_MGMT	yes	no	None	yes	Strong	Strong
RMH6870	Glioblastoma multiforme	IV	Giant cell	Female	66.63	30	1	subtotal	Nil	Negative	meth_MGMT	no	no	None	yes	Moderate	Moderate
RMH6401	Glioblastoma multiforme	IV	Fibrillary	Female	67.4	79	1	subtotal	Nil	Negative	unmeth_MGMT	yes	yes	Pallisading_necrosis	yes	Strong	Strong
RMH5997	Glioblastoma multiforme	IV	Fibrillary	Male	62.65	148	1	subtotal	Radiotherapy	Negative	unmeth_MGMT	no	no	Pallisading_necrosis	no	Moderate	Moderate
RMH6649	Glioblastoma multiforme	IV	Oligodendroglial	Male	70.82	93	1	subtotal	Radiotherapy	Negative	unmeth_MGMT	yes	no	Pallisading_necrosis	yes	Moderate	Strong
RMH6650	Glioblastoma multiforme	IV	Fibrillary	Male	46.8	13	1	subtotal	Nil	Negative	meth_MGMT	yes	no	Pallisading_necrosis	yes	Strong	Moderate
RMH6651	Glioblastoma multiforme	IV	Small cell	Male	68.75	264	1	total	Radiotherapy	Negative	meth_MGMT	yes	yes	None	yes	Moderate	Strong
RMH6653	Glioblastoma multiforme	IV	Fibrillary	Female	50.3	396	1	subtotal	Radiotherapy	Negative	unmeth_MGMT	yes	no	None	yes	Strong	Strong
RMH6655	Glioblastoma multiforme	IV	Sarcomatous	Male	66.32	30	1	subtotal	Radiotherapy	Negative	meth_MGMT	no	no	Pallisading_necrosis	yes	Strong	Strong
RMH5999	Glioblastoma multiforme	IV	Gemistocytic	Male	67.07	18	0	subtotal	NA	Negative	unmeth_MGMT	yes	no	Pallisading_necrosis	yes	Strong	Strong
RMH6656	Glioblastoma multiforme	IV	Gemistocytic	Male	70.4	137	1	subtotal	Nil	Negative	unmeth_MGMT	yes	yes	None	yes	Strong	Strong
RMH6954	Glioblastoma multiforme	IV	Fibrillary	Female	64.27	355	0	subtotal	Chemoradiotherapy	Negative	unmeth_MGMT	yes	yes	None	yes	Strong	Strong
RMH6657	Glioblastoma multiforme	IV	Oligodendroglial	Female	65.7	1931	0	subtotal	Radiotherapy	Negative	unmeth_MGMT	no	no	None	yes	Strong	Strong
RMH6000	Glioblastoma multiforme	IV	Fibrillary	Male	69.78	106	1	subtotal	Nil	Negative	unmeth_MGMT	NA	NA	None	NA	NA	NA
RMH6658	Glioblastoma multiforme	IV	Fibrillary	Male	80.83	221	1	total	Radiotherapy	Negative	unmeth_MGMT	yes	yes	Pallisading_necrosis	yes	Strong	Strong
RMH6358	Glioblastoma multiforme	IV	Gemistocytic	Male	45.83	501	0	subtotal	Radiotherapy	Negative	NA	no	no	None	yes	Strong	Strong
RMH6403	Glioblastoma multiforme	IV	Fibrillary	Female	43.07	17	1	subtotal	Nil	Negative	unmeth_MGMT	no	no	Pallisading_necrosis	yes	Moderate	Moderate
RMH6659	Glioblastoma multiforme	IV	Sarcomatous	Male	69.45	342	1	total	Radiotherapy	Negative	unmeth_MGMT	no	no	None	yes	Moderate	Moderate
RMH6706	Glioblastoma multiforme	IV	Fibrillary	Female	82.42	49	1	subtotal	Radiotherapy	Negative	NA	yes	no	None	yes	Moderate	Strong
RMH6955	Glioblastoma multiforme	IV	Fibrillary	Male	48.48	198	0	subtotal	Chemoradiotherapy	Negative	meth_MGMT	no	no	Pallisading_necrosis	yes	Strong	Strong
RMH6873	Glioblastoma multiforme	IV	Oligodendroglial	Female	65.5	102	0	subtotal	NA	Negative	meth_MGMT	yes	no	Pallisading_necrosis	yes	Strong	Strong
RMH6661	Glioblastoma multiforme	IV	Oligodendroglial	Female	55.51	244	1	subtotal	Radiotherapy	Negative	meth_MGMT	yes	yes	Pallisading_necrosis	yes	Strong	Strong
RMH6662	Glioblastoma multiforme	IV	Gemistocytic	Male	56.99	728	1	subtotal	Chemoradiotherapy	Negative	unmeth_MGMT	no	no	Pallisading_necrosis	yes	Strong	Strong
RMH6405	Glioblastoma multiforme	IV	Oligodendroglial	Male	41.78	1366	0	total	Chemoradiotherapy	Negative	unmeth_MGMT	yes	no	Pallisading_necrosis	yes	Strong	Strong
RMH6359	Glioblastoma multiforme	IV	Fibrillary	Male	65.95	108	1	subtotal	Radiotherapy	Negative	unmeth_MGMT	yes	no	Pallisading_necrosis	yes	Strong	Strong
RMH6664	Glioblastoma multiforme	IV	Giant cell	Male	45.76	435	1	subtotal	Radiotherapy	IDH1	meth_MGMT	yes	no	None	yes	Moderate	Strong
RMH6665	Glioblastoma multiforme	IV	Oligodendroglial	Male	48.24	2055	0	subtotal	Radiotherapy	Negative	meth_MGMT	yes	no	None	yes	Moderate	Strong
RMH6360	Glioblastoma multiforme	IV	Fibrillary	Male	57.4	75	1	subtotal	Nil	Negative	unmeth_MGMT	no	no	None	no	NA	Moderate
RMH6002	Glioblastoma multiforme	IV	Oligodendroglial	Male	71.32	129	1	subtotal	Radiotherapy	Negative	meth_MGMT	no	no	Pallisading_necrosis	yes	Strong	Strong
RMH6361	Glioblastoma multiforme	IV	Fibrillary	Female	56.86	13	0	subtotal	NA	Negative	unmeth_MGMT	no	no	Pallisading_necrosis	yes	Moderate	Moderate
RMH6407	Glioblastoma multiforme	IV	Fibrillary	Male	46.44	81	1	subtotal	Radiotherapy	Negative	meth_MGMT	yes	no	None	yes	Moderate	Moderate
RMH6003	Glioblastoma multiforme	IV	Sarcomatous	Female	67.56	986	1	subtotal	Chemoradiotherapy	Negative	NA	no	yes	None	yes	Strong	Strong
RMH6667	Glioblastoma multiforme	IV	Fibrillary	NA	55.98	NA	NA	NA	NA	Negative	unmeth_MGMT	yes	no	Pallisading_necrosis	yes	Moderate	Strong
RMH6668	Glioblastoma multiforme	IV	Gemistocytic	Male	55.96	158	1	subtotal	Radiotherapy	Negative	unmeth_MGMT	yes	no	Pallisading_necrosis	yes	Moderate	Moderate
RMH6877	Glioblastoma multiforme	IV	Oligodendroglial	Male	65.18	56	1	subtotal	Nil	Negative	unmeth_MGMT	yes	no	None	yes	Moderate	Strong
RMH6363	Glioblastoma multiforme	IV	Small cell	Male	57.95	301	1	total	Chemoradiotherapy	Negative	NA	yes	no	Pallisading_necrosis	yes	Strong	Strong
RMH6669	Glioblastoma multiforme	IV	Fibrillary	Female	53	151	1	subtotal	Radiotherapy	Negative	unmeth_MGMT	no	no	Pallisading_necrosis	yes	Strong	Strong
RMH6409	Glioblastoma multiforme	IV	Gemistocytic	Male	41.91	5	0	subtotal	Chemoradiotherapy	Negative	unmeth_MGMT	yes	no	Pallisading_necrosis	yes	Strong	Strong
RMH6958	Glioblastoma multiforme	IV	Fibrillary	Male	59.89	178	0	subtotal	Chemoradiotherapy	Negative	unmeth_MGMT	yes	yes	Pallisading_necrosis	yes	Moderate	Strong
RMH6364	Glioblastoma multiforme	IV	Fibrillary	Female	62.15	141	1	subtotal	Radiotherapy	Negative	unmeth_MGMT	yes	yes	None	yes	Strong	Strong
RMH6365	Glioblastoma multiforme	IV	Gemistocytic	Male	48.44	1554	0	subtotal	Chemoradiotherapy	Negative	meth_MGMT	yes	no	None	yes	Strong	Strong
RMH6004	Glioblastoma multiforme	IV	Giant cell	Female	79.96	56	1	subtotal	Nil	Negative	meth_MGMT	no	yes	Pallisading_necrosis	yes	Moderate	Moderate
RMH6670	Glioblastoma multiforme	IV	Oligodendroglial	Female	66	314	1	subtotal	Radiotherapy	Negative	unmeth_MGMT	no	no	None	yes	Strong	Strong
RMH6671	Glioblastoma multiforme	IV	Gemistocytic	Female	70.92	126	1	subtotal	Radiotherapy	Negative	NA	yes	yes	None	yes	Strong	Strong
RMH6878	Glioblastoma multiforme	IV	Fibrillary	Female	64.72	173	1	subtotal	Radiotherapy	Negative	unmeth_MGMT	no	no	Pallisading_necrosis	no	Moderate	Strong
RMH6879	Glioblastoma multiforme	IV	Oligodendroglial	Male	64.52	192	1	subtotal	NA	NA	meth_MGMT	yes	no	None	yes	Strong	Strong
RMH6410	Glioblastoma multiforme	IV	Fibrillary	Male	76.56	95	1	subtotal	Nil	Negative	NA	no	no	Pallisading_necrosis	yes	Moderate	Moderate
RMH6005	Glioblastoma multiforme	IV	Sarcomatous	Female	63.91	28	1	subtotal	Nil	Negative	unmeth_MGMT	no	no	None	no	Moderate	Moderate
RMH6672	Glioblastoma multiforme	IV	Oligodendroglial	Male	32.71	59	1	subtotal	Nil	Negative	unmeth_MGMT	no	no	None	yes	Moderate	Moderate
RMH6959	Glioblastoma multiforme	IV	Giant cell	Female	76.41	110	1	subtotal	Chemoradiotherapy	Negative	meth_MGMT	yes	no	None	yes	Moderate	Moderate
RMH6960	Glioblastoma multiforme	IV	Fibrillary	Male	59.52	124	0	subtotal	Radiotherapy	Negative	meth_MGMT	yes	no	Pallisading_necrosis	yes	Moderate	Strong
RMH6673	Glioblastoma multiforme	IV	Fibrillary	Male	57.34	449	1	subtotal	Radiotherapy	NA	NA	no	no	None	yes	Negative	Moderate
RMH6674	Glioblastoma multiforme	IV	Fibrillary	Male	78.13	65	1	subtotal	Nil	Negative	unmeth_MGMT	yes	no	None	yes	Moderate	Strong
RMH6961	Glioblastoma multiforme	IV	Small cell	Male	61.67	230	1	subtotal	Radiotherapy	Negative	unmeth_MGMT	yes	no	None	yes	Strong	Strong
RMH6675	Glioblastoma multiforme	IV	Fibrillary	Male	38.81	154	1	subtotal	NA	Negative	unmeth_MGMT	yes	no	Pallisading_necrosis	yes	Moderate	Moderate
RMH6411	Glioblastoma multiforme	IV	Sarcomatous	Male	58.57	176	1	subtotal	Radiotherapy	Negative	meth_MGMT	no	no	None	yes	Strong	Strong
RMH6006	Glioblastoma multiforme	IV	Oligodendroglial	Female	38.15	71	1	subtotal	Chemoradiotherapy	Negative	meth_MGMT	no	no	Pallisading_necrosis	no	Moderate	Moderate
RMH6007	Glioblastoma multiforme	IV	Oligodendroglial	Male	65.67	227	1	total	Radiotherapy	Negative	meth_MGMT	yes	no	Pallisading_necrosis	yes	Strong	Strong
RMH6008	Glioblastoma multiforme	IV	Fibrillary	Female	68.24	63	1	subtotal	Nil	Negative	unmeth_MGMT	yes	no	None	yes	Moderate	Moderate
RMH6881	Glioblastoma multiforme	IV	Oligodendroglial	Female	44.6	645	1	subtotal	Chemoradiotherapy	IDH1	meth_MGMT	yes	no	Pallisading_necrosis	yes	Moderate	Strong
RMH6413	Glioblastoma multiforme	IV	Small cell	Male	60.72	550	1	total	Chemoradiotherapy	Negative	meth_MGMT	yes	no	Pallisading_necrosis	yes	Strong	Strong
RMH6677	Glioblastoma multiforme	IV	Fibrillary	Male	48.88	128	1	total	Radiotherapy	Negative	meth_MGMT	yes	no	Pallisading_necrosis	yes	Moderate	Moderate
RMH6366	Glioblastoma multiforme	IV	Fibrillary	Male	82.79	10	1	total	Nil	Negative	unmeth_MGMT	yes	yes	None	yes	Strong	Strong
RMH6367	Glioblastoma multiforme	IV	Fibrillary	Male	69.32	NA	NA	subtotal	NA	Negative	unmeth_MGMT	yes	no	Pallisading_necrosis	yes	Strong	Strong
RMH6010	Glioblastoma multiforme	IV	Gemistocytic	Female	62.88	395	1	subtotal	Chemoradiotherapy	Negative	NA	yes	no	None	yes	Strong	Strong
RMH6678	Glioblastoma multiforme	IV	Oligodendroglial	Male	49.49	38	0	subtotal	Radiotherapy	Negative	meth_MGMT	no	no	Pallisading_necrosis	yes	Strong	Strong
RMH6368	Glioblastoma multiforme	IV	Fibrillary	Female	70.73	12	1	subtotal	Nil	Negative	unmeth_MGMT	yes	no	None	yes	Strong	Strong
RMH6011	Glioblastoma multiforme	IV	Gemistocytic	Male	71.5	32	0	subtotal	Nil	Negative	NA	yes	no	None	yes	Strong	Strong
RMH6012	Glioblastoma multiforme	IV	Small cell	Female	37.67	92	1	subtotal	NA	Negative	unmeth_MGMT	no	no	Pallisading_necrosis	yes	Strong	Strong
RMH6369	Glioblastoma multiforme	IV	Oligodendroglial	Female	77.82	198	0	subtotal	Radiotherapy	Negative	unmeth_MGMT	no	no	Pallisading_necrosis	yes	NA	Moderate
RMH6679	Glioblastoma multiforme	IV	Fibrillary	Male	67.53	259	1	subtotal	Radiotherapy	Negative	NA	no	no	Pallisading_necrosis	yes	NA	Strong
RMH5684	Glioblastoma multiforme	IV	Fibrillary	Male	41.97	957	0	total	Chemoradiotherapy	Negative	meth_MGMT	no	no	None	no	Strong	Strong
RMH5685	Glioblastoma multiforme	IV	Small cell	Male	76.49	NA	NA	subtotal	NA	Negative	meth_MGMT	yes	no	Pallisading_necrosis	no	Moderate	Moderate
RMH5686	Glioblastoma multiforme	IV	Oligodendroglial	Female	63.17	511	1	subtotal	NA	Negative	meth_MGMT	no	no	None	no	Strong	Strong
RMH6682	Glioblastoma multiforme	IV	Oligodendroglial	Male	41.7	51	0	subtotal	Radiotherapy	Negative	unmeth_MGMT	no	no	Pallisading_necrosis	yes	Strong	Strong
RMH6683	Glioblastoma multiforme	IV	Fibrillary	Male	56.97	NA	NA	total	NA	Negative	unmeth_MGMT	yes	no	Pallisading_necrosis	yes	Strong	Strong
RMH5690	Glioblastoma multiforme	IV	Fibrillary	Male	70.49	321	1	total	Radiotherapy	Negative	unmeth_MGMT	no	no	None	yes	Strong	Strong
RMH6684	Glioblastoma multiforme	IV	Fibrillary	Male	72.53	6	1	subtotal	Nil	Negative	meth_MGMT	yes	no	Pallisading_necrosis	yes	Strong	Strong
RMH6685	Glioblastoma multiforme	IV	Fibrillary	Female	45.78	127	1	total	Radiotherapy	Negative	unmeth_MGMT	yes	no	Pallisading_necrosis	yes	Moderate	Strong
RMH6370	Glioblastoma multiforme	IV	Fibrillary	Male	73.47	86	1	subtotal	Nil	Negative	unmeth_MGMT	yes	no	Pallisading_necrosis	yes	Strong	Strong
RMH6686	Glioblastoma multiforme	IV	Fibrillary	Male	68.99	152	1	subtotal	Radiotherapy	Negative	meth_MGMT	yes	no	None	yes	Strong	Moderate
RMH6371	Glioblastoma multiforme	IV	Fibrillary	NA	67.51	308	1	subtotal	Radiotherapy	Negative	NA	yes	yes	None	yes	Strong	Strong
RMH5691	Glioblastoma multiforme	IV	Fibrillary	Female	55.7	353	1	subtotal	NA	Negative	NA	no	no	None	yes	Moderate	Moderate
RMH6414	Glioblastoma multiforme	IV	Oligodendroglial	Male	51.15	403	1	subtotal	Chemoradiotherapy	Negative	unmeth_MGMT	yes	no	Pallisading_necrosis	yes	Strong	Strong
RMH6372	Glioblastoma multiforme	IV	Fibrillary	Male	68.47	690	1	subtotal	Chemoradiotherapy	Negative	unmeth_MGMT	no	no	None	yes	Strong	Strong
RMH6712	Glioblastoma multiforme	IV	Fibrillary	Male	75.3	41	0	subtotal	Nil	Negative	meth_MGMT	yes	no	None	yes	Moderate	Moderate
RMH6415	Glioblastoma multiforme	IV	Fibrillary	NA	68.95	42	1	subtotal	Nil	Negative	meth_MGMT	no	no	None	no	Moderate	Moderate
RMH6416	Glioblastoma multiforme	IV	Oligodendroglial	NA	73.68	37	1	subtotal	Nil	Negative	meth_MGMT	yes	no	None	yes	Moderate	Moderate
RMH6687	Glioblastoma multiforme	IV	Fibrillary	Male	44.8	312	1	subtotal	Radiotherapy	Negative	meth_MGMT	yes	no	None	yes	Strong	Strong
RMH5693	Glioblastoma multiforme	IV	Fibrillary	Male	50.31	176	1	total	Chemoradiotherapy	Negative	unmeth_MGMT	yes	no	None	yes	Moderate	Moderate
RMH6688	Glioblastoma multiforme	IV	Oligodendroglial	Female	66.55	397	1	subtotal	NA	Negative	meth_MGMT	yes	no	Pallisading_necrosis	yes	Moderate	Moderate
RMH5694	Glioblastoma multiforme	IV	Giant cell	Male	53.32	364	1	subtotal	Radiotherapy	Negative	meth_MGMT	yes	yes	Pallisading_necrosis	yes	Strong	Strong
RMH6417	Glioblastoma multiforme	IV	Giant cell	Male	55.79	60	1	subtotal	Chemoradiotherapy	Negative	unmeth_MGMT	yes	no	None	yes	Strong	Strong
RMH6357	Glioblastoma multiforme	IV	Oligodendroglial	Female	59.71	31	1	subtotal	Nil	Negative	NA	no	no	None	no	Strong	Moderate
RMH6689	Glioblastoma multiforme	IV	Fibrillary	Male	51.85	189	1	subtotal	Radiotherapy	Negative	unmeth_MGMT	yes	no	Pallisading_necrosis	yes	Moderate	Strong
RMH6374	Glioblastoma multiforme	IV	Fibrillary	NA	72.35	17	1	subtotal	Nil	Negative	NA	yes	yes	None	yes	Strong	Strong
RMH6375	Glioblastoma multiforme	IV	Gemistocytic	NA	55.79	31	1	subtotal	Nil	Negative	NA	no	no	Pallisading_necrosis	no	Strong	Strong
RMH6882	Glioblastoma multiforme	IV	Fibrillary	Female	50.01	344	1	total	Chemoradiotherapy	Negative	unmeth_MGMT	yes	no	None	yes	Strong	Strong
RMH6376	Glioblastoma multiforme	IV	Fibrillary	NA	36.27	14	1	subtotal	Nil	Negative	NA	yes	no	None	yes	Strong	Strong
RMH6419	Glioblastoma multiforme	IV	Oligodendroglial	Male	58.4	450	1	subtotal	Chemoradiotherapy	Negative	unmeth_MGMT	no	no	None	no	Moderate	Moderate
RMH6420	Glioblastoma multiforme	IV	Oligodendroglial	Male	42.16	270	1	subtotal	Radiotherapy	Negative	unmeth_MGMT	no	no	Pallisading_necrosis	yes	Strong	Strong
RMH5696	Glioblastoma multiforme	IV	Fibrillary	Female	57.1	57	1	total	Nil	Negative	meth_MGMT	no	no	Pallisading_necrosis	no	Moderate	Moderate
RMH6377	Glioblastoma multiforme	IV	Fibrillary	Male	55.58	232	1	subtotal	Chemoradiotherapy	Negative	unmeth_MGMT	yes	no	Pallisading_necrosis	yes	Strong	Strong
RMH6690	Glioblastoma multiforme	IV	Small cell	Male	73.38	7	0	subtotal	Radiotherapy	Negative	unmeth_MGMT	yes	no	Pallisading_necrosis	yes	Strong	Strong
RMH6378	Glioblastoma multiforme	IV	Fibrillary	NA	43.99	391	1	subtotal	Radiotherapy	Negative	unmeth_MGMT	yes	yes	Pallisading_necrosis	yes	Strong	Strong
RMH6421	Glioblastoma multiforme	IV	Fibrillary	NA	78.89	6	0	subtotal	Nil	Negative	meth_MGMT	yes	no	None	yes	Strong	Strong
RMH6692	Glioblastoma multiforme	IV	Fibrillary	Female	72.9	123	1	subtotal	Nil	Negative	NA	yes	no	Pallisading_necrosis	yes	Moderate	Strong
RMH6380	Glioblastoma multiforme	IV	Fibrillary	NA	63.54	34	1	subtotal	Nil	Negative	unmeth_MGMT	yes	no	Pallisading_necrosis	yes	Strong	Strong
RMH6884	Glioblastoma multiforme	IV	Oligodendroglial	Female	68.58	84	0	subtotal	Nil	Negative	meth_MGMT	yes	no	Pallisading_necrosis	yes	Strong	Strong
RMH6423	Glioblastoma multiforme	IV	Oligodendroglial	Female	53.44	191	1	subtotal	NA	Negative	unmeth_MGMT	yes	yes	Pallisading_necrosis	yes	Strong	Strong
RMH5697	Glioblastoma multiforme	IV	Fibrillary	Male	75.96	44	1	subtotal	Nil	Negative	unmeth_MGMT	yes	yes	Pallisading_necrosis	yes	Strong	Strong
RMH5699	Glioblastoma multiforme	IV	Fibrillary	Female	67.15	494	1	subtotal	Chemoradiotherapy	Negative	unmeth_MGMT	yes	yes	Pallisading_necrosis	yes	Strong	Strong
RMH6693	Glioblastoma multiforme	IV	Fibrillary	Male	54.35	161	1	subtotal	Radiotherapy	Negative	NA	yes	no	Pallisading_necrosis	yes	Strong	Strong
RMH6382	Glioblastoma multiforme	IV	Fibrillary	NA	61.47	13	1	subtotal	Nil	Negative	unmeth_MGMT	yes	yes	Pallisading_necrosis	yes	Strong	Strong
RMH6886	Glioblastoma multiforme	IV	Fibrillary	Male	69.21	410	1	subtotal	Radiotherapy	Negative	unmeth_MGMT	yes	no	None	yes	Moderate	Moderate
RMH5701	Glioblastoma multiforme	IV	Fibrillary	Male	54.66	51	1	total	Radiotherapy	Negative	unmeth_MGMT	yes	yes	Pallisading_necrosis	yes	Strong	Strong
RMH6887	Glioblastoma multiforme	IV	Sarcomatous	Female	61.1	327	1	total	Chemoradiotherapy	Negative	unmeth_MGMT	no	no	None	yes	Strong	Strong
RMH6694	Glioblastoma multiforme	IV	Fibrillary	Female	66.01	74	1	subtotal	Nil	Negative	NA	no	no	Pallisading_necrosis	yes	Strong	Moderate
RMH6424	Glioblastoma multiforme	IV	Sarcomatous	Male	67.41	88	1	subtotal	Radiotherapy	Negative	unmeth_MGMT	yes	no	None	yes	Strong	Strong
RMH6697	Glioblastoma multiforme	IV	Gemistocytic	Male	58.57	245	1	subtotal	Chemoradiotherapy	Negative	NA	yes	no	Pallisading_necrosis	yes	Moderate	Moderate
RMH6889	Glioblastoma multiforme	IV	Fibrillary	Female	51.83	126	1	subtotal	Chemoradiotherapy	Negative	unmeth_MGMT	no	no	Pallisading_necrosis	no	Weak	Weak
RMH5702	Glioblastoma multiforme	IV	Fibrillary	Male	42.05	546	1	subtotal	Chemoradiotherapy	Negative	unmeth_MGMT	yes	yes	Pallisading_necrosis	yes	Strong	Strong
RMH6698	Glioblastoma multiforme	IV	Fibrillary	Female	75.2	226	1	total	Radiotherapy	Negative	NA	no	no	None	yes	Moderate	Moderate
RMH5703	Glioblastoma multiforme	IV	Fibrillary	Male	59.93	241	0	subtotal	Radiotherapy	Negative	unmeth_MGMT	no	no	None	yes	Strong	Moderate
RMH6425	Glioblastoma multiforme	IV	Oligodendroglial	NA	51.24	502	1	subtotal	Chemoradiotherapy	Negative	unmeth_MGMT	yes	no	Pallisading_necrosis	yes	Strong	Strong
RMH6426	Glioblastoma multiforme	IV	Fibrillary	NA	66.88	56	1	subtotal	Nil	Negative	meth_MGMT	no	no	None	yes	Strong	Strong
RMH5704	Glioblastoma multiforme	IV	Oligodendroglial	Male	40.39	348	1	subtotal	Chemoradiotherapy	Negative	unmeth_MGMT	no	no	Pallisading_necrosis	yes	Moderate	Moderate
RMH5706	Glioblastoma multiforme	IV	Fibrillary	Male	47.27	NA	NA	subtotal	Chemoradiotherapy	Negative	meth_MGMT	yes	no	None	yes	Moderate	Moderate
RMH6695	Glioblastoma multiforme	IV	Fibrillary	Male	58.95	96	0	total	Radiotherapy	Negative	meth_MGMT	yes	no	Pallisading_necrosis	yes	Moderate	Strong
RMH6715	Glioblastoma multiforme	IV	Fibrillary	Female	60.79	712	1	subtotal	Chemoradiotherapy	Negative	unmeth_MGMT	yes	no	None	yes	Moderate	Moderate
RMH6427	Glioblastoma multiforme	IV	Oligodendroglial	Female	62.79	159	1	total	Radiotherapy	Negative	unmeth_MGMT	yes	yes	None	yes	Strong	Strong
RMH6428	Glioblastoma multiforme	IV	Small cell	NA	56.01	30	1	subtotal	Nil	Negative	unmeth_MGMT	no	no	Pallisading_necrosis	yes	Weak	Weak
RMH6429	Glioblastoma multiforme	IV	Gemistocytic	NA	55.34	78	1	subtotal	Nil	Negative	unmeth_MGMT	yes	no	Pallisading_necrosis	yes	Moderate	Moderate
RMH6430	Glioblastoma multiforme	IV	Fibrillary	Female	52.81	90	1	NA	NA	Negative	unmeth_MGMT	yes	no	None	yes	Moderate	Strong
RMH6431	Glioblastoma multiforme	IV	Giant cell	NA	75.44	208	1	subtotal	Nil	Negative	meth_MGMT	yes	yes	Pallisading_necrosis	yes	Strong	Strong
RMH6433	Glioblastoma multiforme	IV	Gemistocytic	NA	64.95	107	1	subtotal	Nil	Negative	unmeth_MGMT	yes	no	None	yes	Strong	Strong
RMH6434	Glioblastoma multiforme	IV	Oligodendroglial	NA	69.32	56	0	total	Radiotherapy	Negative	meth_MGMT	yes	no	Pallisading_necrosis	yes	Strong	Strong
RMH6435	Glioblastoma multiforme	IV	Gemistocytic	NA	58.56	86	1	subtotal	Nil	Negative	unmeth_MGMT	yes	yes	None	yes	Moderate	Moderate
RMH6892	Glioblastoma multiforme	IV	Fibrillary	Female	76.04	26	0	subtotal	Radiotherapy	Negative	unmeth_MGMT	yes	no	Pallisading_necrosis	yes	Strong	Moderate
RMH5708	Glioblastoma multiforme	IV	Oligodendroglial	Male	40.71	632	1	subtotal	Chemoradiotherapy	Negative	meth_MGMT	no	no	None	no	Strong	Strong
RMH6436	Glioblastoma multiforme	IV	Fibrillary	NA	46.44	NA	NA	NA	NA	Negative	unmeth_MGMT	yes	no	None	yes	Strong	Strong
RMH6894	Glioblastoma multiforme	IV	Oligodendroglial	Female	51.81	491	1	subtotal	Chemoradiotherapy	Negative	meth_MGMT	yes	yes	Pallisading_necrosis	yes	Strong	Strong
RMH6895	Glioblastoma multiforme	IV	Fibrillary	Female	74.77	280	1	subtotal	NA	Negative	unmeth_MGMT	yes	no	Pallisading_necrosis	yes	Strong	Strong
RMH6437	Glioblastoma multiforme	IV	Oligodendroglial	NA	58.31	346	1	subtotal	Radiotherapy	Negative	meth_MGMT	yes	yes	Pallisading_necrosis	yes	Strong	Strong
RMH6438	Glioblastoma multiforme	IV	Fibrillary	NA	74.23	69	1	subtotal	Nil	Negative	unmeth_MGMT	yes	no	None	yes	Strong	Strong
RMH6439	Glioblastoma multiforme	IV	Fibrillary	NA	61.7	22	1	subtotal	Nil	Negative	unmeth_MGMT	no	no	Pallisading_necrosis	yes	Moderate	Moderate
RMH5709	Glioblastoma multiforme	IV	Fibrillary	Female	73.74	163	1	subtotal	Radiotherapy	Negative	unmeth_MGMT	no	no	None	no	Moderate	Moderate
RMH5711	Glioblastoma multiforme	IV	Fibrillary	Male	70.03	134	0	subtotal	Radiotherapy	Negative	unmeth_MGMT	yes	yes	None	yes	Strong	Strong
RMH5712	Glioblastoma multiforme	IV	Oligodendroglial	Female	44.46	196	1	subtotal	Chemoradiotherapy	Negative	meth_MGMT	yes	yes	None	yes	Strong	Strong
RMH6899	Glioblastoma multiforme	IV	Sarcomatous	Male	72.62	409	0	total	Radiotherapy	Negative	meth_MGMT	yes	no	None	yes	Strong	Strong
RMH6717	Glioblastoma multiforme	IV	Gemistocytic	Female	41.84	156	1	subtotal	Chemoradiotherapy	Negative	NA	NA	NA	Pallisading_necrosis	NA	Weak	Weak
RMH6900	Glioblastoma multiforme	IV	Oligodendroglial	Male	49.43	465	0	total	Chemoradiotherapy	Negative	meth_MGMT	no	no	Pallisading_necrosis	yes	Strong	Strong
RMH6902	Glioblastoma multiforme	IV	Fibrillary	Male	38.42	445	0	total	Chemoradiotherapy	Negative	unmeth_MGMT	no	no	Pallisading_necrosis	yes	Strong	Strong
RMH5713	Glioblastoma multiforme	IV	Oligodendroglial	Female	67.21	35	0	total	Radiotherapy	Negative	unmeth_MGMT	no	no	None	no	Moderate	Moderate
RMH6904	Glioblastoma multiforme	IV	Small cell	Male	49.61	218	0	subtotal	NA	Negative	meth_MGMT	yes	no	Pallisading_necrosis	yes	Moderate	Strong
RMH5966	Glioblastoma multiforme	IV	Sarcomatous	Male	79.65	279	1	total	Nil	Negative	NA	yes	no	None	yes	Moderate	Weak
RMH5967	Glioblastoma multiforme	IV	Oligodendroglial	Male	54.85	713	1	subtotal	Chemoradiotherapy	Negative	meth_MGMT	yes	yes	Pallisading_necrosis	yes	Strong	Strong
RMH6905	Glioblastoma multiforme	IV	Sarcomatous	Male	43.68	441	0	subtotal	Chemoradiotherapy	Negative	unmeth_MGMT	no	no	None	yes	Moderate	Strong
RMH5714	Glioblastoma multiforme	IV	Small cell	Female	61.25	221	1	total	Chemoradiotherapy	Negative	meth_MGMT	yes	no	Pallisading_necrosis	yes	Strong	Strong
RMH5969	Glioblastoma multiforme	IV	Fibrillary	Male	38.5	67	1	subtotal	Nil	Negative	meth_MGMT	no	no	Pallisading_necrosis	yes	Moderate	Strong
RMH5970	Glioblastoma multiforme	IV	Oligodendroglial	Male	67.69	306	1	subtotal	Radiotherapy	Negative	meth_MGMT	yes	no	None	yes	Strong	Strong
RMH6907	Glioblastoma multiforme	IV	Fibrillary	Male	46.97	175	1	subtotal	Radiotherapy	Negative	unmeth_MGMT	no	no	None	yes	Moderate	Negative
RMH6908	Glioblastoma multiforme	IV	Fibrillary	Female	51.81	92	1	subtotal	Radiotherapy	Negative	meth_MGMT	no	no	None	yes	Moderate	Moderate
RMH5971	Glioblastoma multiforme	IV	Fibrillary	Male	58.56	35	0	subtotal	NA	Negative	unmeth_MGMT	yes	yes	Pallisading_necrosis	yes	Moderate	Moderate
RMH6910	Glioblastoma multiforme	IV	Oligodendroglial	Male	72.76	244	1	subtotal	NA	Negative	unmeth_MGMT	yes	no	None	yes	Moderate	Strong
RMH5715	Glioblastoma multiforme	IV	Fibrillary	Male	72.23	223	1	total	Radiotherapy	Negative	meth_MGMT	yes	yes	None	yes	Strong	Strong
RMH5716	Glioblastoma multiforme	IV	Gemistocytic	Female	79.08	13	0	total	Nil	Negative	meth_MGMT	no	no	Pallisading_necrosis	no	Strong	Strong
RMH5717	Glioblastoma multiforme	IV	Fibrillary	Male	55.88	675	0	subtotal	Chemoradiotherapy	Negative	meth_MGMT	no	no	None	yes	Weak	Moderate
RMH6914	Glioblastoma multiforme	IV	Fibrillary	Male	47.43	NA	NA	subtotal	NA	Negative	meth_MGMT	no	no	Pallisading_necrosis	yes	Moderate	Moderate
RMH6917	Glioblastoma multiforme	IV	Fibrillary	Female	58.67	175	1	subtotal	Radiotherapy	Negative	meth_MGMT	no	no	Pallisading_necrosis	yes	Strong	Strong
RMH6918	Glioblastoma multiforme	IV	Fibrillary	Male	69.82	336	1	subtotal	Chemoradiotherapy	Negative	meth_MGMT	yes	no	None	yes	Moderate	Strong
RMH6919	Glioblastoma multiforme	IV	Fibrillary	Female	70.59	182	0	total	Radiotherapy	Negative	unmeth_MGMT	yes	no	None	yes	Moderate	Strong
RMH6920	Glioblastoma multiforme	IV	Small cell	Female	39.3	361	0	subtotal	NA	IDH1	meth_MGMT	yes	no	Pallisading_necrosis	yes	Strong	Strong
RMH6921	Glioblastoma multiforme	IV	Fibrillary	Female	68.15	37	1	subtotal	Nil	Negative	unmeth_MGMT	yes	no	None	yes	Moderate	Strong
RMH6922	Glioblastoma multiforme	IV	Oligodendroglial	Female	56.87	354	0	subtotal	Chemoradiotherapy	Negative	unmeth_MGMT	yes	no	Pallisading_necrosis	yes	Strong	Strong
RMH6923	Glioblastoma multiforme	IV	Fibrillary	Female	64.35	19	0	subtotal	Chemoradiotherapy	Negative	unmeth_MGMT	no	no	None	yes	Moderate	Strong
RMH6924	Glioblastoma multiforme	IV	Fibrillary	Female	52.02	47	1	subtotal	Chemoradiotherapy	Negative	unmeth_MGMT	no	no	None	no	NA	NA
RMH6925	Glioblastoma multiforme	IV	Oligodendroglial	Female	54.91	43	0	total	Radiotherapy	Negative	meth_MGMT	no	no	Pallisading_necrosis	yes	Moderate	Strong
RMH6926	Glioblastoma multiforme	IV	Fibrillary	Female	76.07	NA	NA	total	NA	Negative	unmeth_MGMT	yes	no	Pallisading_necrosis	yes	Moderate	Moderate
RMH6927	Glioblastoma multiforme	IV	Fibrillary	Male	66.83	79	1	total	Radiotherapy	Negative	meth_MGMT	no	no	None	yes	Moderate	Moderate
RMH6928	Glioblastoma multiforme	IV	Small cell	Male	57.12	74	1	subtotal	Nil	Negative	meth_MGMT	yes	no	None	yes	Moderate	Moderate
RMH6929	Glioblastoma multiforme	IV	Small cell	Male	60.87	28	1	subtotal	Nil	Negative	unmeth_MGMT	yes	no	Pallisading_necrosis	yes	Strong	Strong
RMH6932	Glioblastoma multiforme	IV	Sarcomatous	Female	60.68	61	1	subtotal	Chemoradiotherapy	Negative	meth_MGMT	yes	no	Pallisading_necrosis	yes	Strong	Strong
RMH6933	Glioblastoma multiforme	IV	Fibrillary	Male	63.1	39	0	subtotal	Nil	Negative	unmeth_MGMT	yes	no	Pallisading_necrosis	yes	NA	Strong
RMH6935	Glioblastoma multiforme	IV	Oligodendroglial	Female	45.36	NA	NA	subtotal	Chemoradiotherapy	Negative	meth_MGMT	yes	no	None	yes	Moderate	Strong
